# Supplementary material for: Gα11 deficiency increases fibroblast growth factor 23 levels in a mouse model of familial hypocalciuric hypercalcemia
Source: JCI Insight. 2024 Mar 26;9(9):e178993. doi: 10.1172/jci.insight.178993 (PMC11141917; doi:10.1172/jci.insight.178993)
Supplement: Supporting data values [file jciinsight-9-178993-s148.xlsx]

## Sheet: 1B
WT	Gna11 +/–	Gna11 –/–
1.15923	0.79528	0.494788
0.94656	0.716809	0.618943
1.07609	0.695272	0.53845
0.982562	0.612391	0.447503
0.835559	0.812089	0.621551
This statement applies to all datasheet: Data points in blue are statistical outliers.

## Sheet: 1C
WT	Gna11 +/–	Gna11 –/–
19.8695	17.4545	0.0204019
25.3379	13.7169	0.0286071
33.6029	19.4666	0.0351104
38.2326	28.2382	0.0404764
39.9258	18.199	0.0488276
25.4283	22.9838	0.160716
18.8843	14.6598

## Sheet: 1D
WT	Gna11 +/–	Gna11 –/–
3.45331	5.92597	5.50461
3.87219	4.7351	5.27676
3.65034	4.93546	7.77158
4.02087	5.00261	3.94186
4.58235	4.17006	3.65302
3.18614	5.25344	4.29809
3.29658	4.93208

## Sheet: 2A
WT	Gna11 +/–	Gna11 –/–
8.32298	8.44721	10.1863
9.13044	10.1863	10.1242
7.57764	11.1801	9.75155
9.62733	11.118	10.8074
9.06832	10.8696	11.1801
11.1452	9.39959	11.1801
10.2769	10.0116	9.43194
11.0598	9.7412	10.9821
8.75776	10.5577	11.0766
8.75776	10.0699	8.99198
8.88199	9.70626	12.4198
9.00621	8.9441	12.1765
9.00621	9.50311	11.396
9.93271	9.87578	10.9985
9.89648	10.9938	10.3618
	11.677	11.4301
	10.0699	12.1289
	9.70626	10.6211
	10.1824	10.3727
	9.97671	13.1056
	9.86025	11.7391
	11.4079	10.3106
		12.4198
		12.1765
		11.396
		10.9985
		10.3618
		11.4301

## Sheet: 2B
WT	Gna11 +/–	Gna11 –/–
103.44	166.78	81.78
49.56	46.78	381.22
207.89*	150.11	91.22
102.89	95.11	86.78
78.44	123.44	185.11
85.67	39	172.89
49.56	140.67

## Sheet: 2C
WT	Gna11 +/–	Gna11 –/–
1.58	1.43	0.87
1.98	1.44	1.48
1.12	0.99	0.93
1.03	1.05	1.76
0.93	1.2	1
1.35	1.53	0.82
1.59	1.68	0.79
1.45	0.86	1.1
1.36	0.95	0.83
1.16	0.97	0.68
0.96	0.99	0.99
1.13	1.59	1

## Sheet: 2D
WT	Gna11 +/–	Gna11 –/–
200.68	206.31	169.452
143.528	168.557	215.351
157.395	159.893	269.163
237.377	297.077	279.374
253.316	206.693	308.255
431.5054*	206.693	248.331
172.479	144.276	153.06
207.461	209.008	171.869
186.256	258.445	186.256
183.265	181.304	251.305
165.319	117.83	265.881
214.544	211.357

## Sheet: 2E
WT	Gna11 +/–	Gna11 –/–
3.01642	2.79744	2.44356
2.91336	2.97438	1.85784
2.76693	3.30384	3.33435
2.95607	2.53508	2.84015
4.23734*	2.66321	3.0903
3.21	2.81	2.98048
3.11	2.74	2.06
2.84	2.58	2.72
2.80354	1.65	3.23
3.19402	3	2.92
2.80598	2.37035	3.05
2.76693	2.26663	2.23
2.82794	2.85845	1.96
2.73	2.1629	3.00488
2.91	2.81574	2.74863
	3.21	2.27273
	2.49	2.46187
	2.64	2.1446
	1.77	2.86
	2.89	3.08
		2.5
		2.24

## Sheet: 2F
WT	Gna11 +/–	Gna11 –/–
184.143	259.143	490.571
156.286	246.286	496.286
182	261.286	451.286
498.5333*	183.429	401.2
292.53	563.87*	506.533
210.571	351.2	441.867
277.2	347.714	439.867
207.867	305.2	278.429
329.2	363.867	341.286
213.867	334.533	383.429
229.87	287.2	417.714
	333.2	412.533
		436.533

## Sheet: 2G
WT	Gna11 +/–	Gna11 –/–
205.11	260.67	394
238.44	275.11	447.33
220.556	246.111	316.22
190.556	295	249.56
238.333	342.778	500.67
197.33	232.778	340.67
196.22	246.22	436.22
219.56	215.11	586.111
155.11	317.33	448.333
168.44	274	526.111
208.333	276.22	294
	262.89	231.667
	308.333	329.444
		488.333
		361.667

[truncated: 35 more sheets: 2H, 3A, 3B, 3C, 3D, 3E, 3F, 4A, 4B, 4C, 4D, 4E, 4F, 4G, 4H, 4I, 4J, 5E, 5F, 5G …]
